# Supplementary material for: Impacts of Climate Change on the Global Invasion Potential of the African Clawed Frog Xenopus laevis
Source: PLoS One. 2016 Jun 1;11(6):e0154869. doi: 10.1371/journal.pone.0154869 (PMC4889038; doi:10.1371/journal.pone.0154869)
Supplement: S1 Table — (XLSX) [file pone.0154869.s004.xlsx]

## Sheet: Tabelle1
ID	Bioclimatic Variable	Variable Contribution
		GLM	GBM	GAM	CTA	ANN	FDA	Maxent	MARS	Variability
Bio 17	precipitation of driest quarter	14.69	12.55	17.41	19.79	8.3	8.8	8.15	12.42	11.64
Bio 8	mean temperature of the wettest quarter	4.99	7.58	7.28	10.21	9.36	3.88	4.64	8.89	6.33
Bio 11	mean temperature of coldest quarter	24.63	18.62	23.18	15.67	12.54	30.59	19.88	16.75	18.05
Bio 18	precipitation of warmest quarter	14.72	0.84	6.34	1.13	17.36	2.21	11.6	2.44	16.22
Bio 19	precipitation of coldest quarter	2.9	28.77	15.89	17.69	13.36	16.26	22.75	30.06	27.16
Bio 7	temperature annual range	6.7	1.92	5.81	3.88	6.22	4.6	3.85	2.08	4.78
Bio 9	mean temperature of driest quarter	3.61	2.27	12.36	6.39	9.75	5.81	2.29	14.12	11.85
Bio 16	precipitation of wettest quarter	7.49	1.8	5.66	3.22	14.91	4.25	9.38	4.19	13.11
Bio 10	mean temperature of warmest quarter	20.26	25.64	6.07	22.01	8.19	23.62	17.47	9.04	19.57
