# Supplementary material for: Impacts of Climate Change on the Global Invasion Potential of the African Clawed Frog Xenopus laevis
Source: PLoS One. 2016 Jun 1;11(6):e0154869. doi: 10.1371/journal.pone.0154869 (PMC4889038; doi:10.1371/journal.pone.0154869)
Supplement: S2 Table — (XLSX) [file pone.0154869.s005.xlsx]

## Sheet: Tabelle1
	mtp	SDM-MESS	RCP 2.5	SDM-MESS RCP 2.5	RCP 4.5	SDM-MESS RCP 4.5	RCP 6	SDM-MESS RCP 6	RCP 8.5	SDM-MESS RCP 8.5	area continent
		mtp
Africa:
full	2.6	2.6	1.79	1.79	1.43	1.43	1.4	1.4	1.01	1.01	29.87
0.25	2.29	2.29	1.62	1.62	1.29	1.29	1.27	1.27	0.91	0.91	29.87
0.5	1.15	1.15	0.87	0.87	0.69	0.69	0.68	0.68	0.47	0.47	29.87
0.75	0.61	0.61	0.43	0.43	0.33	0.33	0.33	0.33	0.22	0.22	29.87
MESS area	16.05		11.02		9.57		9.47		7.71		29.87
Europe:	0	0	0	0	0	0	0	0	0	0	0
full	0.86	0.86	1.86	1.86	2.1	2.1	2.2	2.2	2.6	2.6	22.73
0.25	0.75	0.75	1.58	1.58	1.81	1.81	1.91	1.91	2.28	2.28	22.73
0.5	0.16	0.16	0.31	0.31	0.38	0.38	0.36	0.36	0.56	0.56	22.73
0.75	0.01	0.01	0.01	0.01	0.02	0.02	0.01	0.01	0.04	0.04	22.73
MESS area	7.48		22.73		9.68		9.91		10.22		22.73
N America:
full	2.42	2.42	2.04	2.04	1.81	1.81	1.8	1.8	1.65	1.65	24.19
0.25	2.25	2.25	1.86	1.86	1.63	1.63	1.62	1.62	1.45	1.45	24.19
0.5	1.03	1.03	0.9	0.9	0.77	0.77	0.75	0.75	0.68	0.68	24.19
0.75	0.23	0.23	0.19	0.19	0.15	0.15	0.16	0.16	0.15	0.15	24.19
MESS area	9.89		10.51		10.76		10.6		11.03		24.19
S America:
full	4.69	4.69	4.1	4.1	3.79	3.79	3.81	3.81	3.51	3.51	17.72
0.25	4.45	4.45	3.93	3.93	3.65	3.65	3.66	3.66	3.4	3.4	17.72
0.5	2.67	2.67	2.44	2.44	2.21	2.21	2.22	2.22	1.96	1.96	17.72
0.75	1.39	1.39	1.25	1.25	1.1	1.1	1.11	1.11	0.93	0.93	17.72
MESS area	8.08		6.8		6.08		6.09		5.59		17.72
Australia:
full	3.39	3.39	2.82	2.82	2.62	2.62	2.58	2.58	2.36	2.36	8.49
0.25	3.2	3.2	2.66	2.66	2.5	2.5	2.46	2.46	2.25	2.25	8.49
0.5	2.25	2.25	1.82	1.82	1.67	1.67	1.65	1.65	1.5	1.5	8.49
0.75	1.15	1.15	0.98	0.98	0.9	0.9	0.91	0.91	0.79	0.79	8.49
MESS area	7.45		6.91		6.18		6.1		5.52		8.49
Asia:
full	2.61	2.61	2.87	2.87	3.02	3.02	3.19	3.19	3.32	3.32	31.14
0.25	2.46	2.46	2.71	2.71	2.85	2.85	3.03	3.03	3.14	3.14	31.14
0.5	1.48	1.48	1.59	1.59	1.66	1.66	1.8	1.8	1.74	1.74	31.14
0.75	0.56	0.56	0.5	0.5	0.51	0.51	0.56	0.56	0.41	0.41	31.14
MESS area	14.22		12.34		11.27		11.39		9.9		31.14
